# Supplementary material for: Opposite Regulation of Homer Signal at the NMJ Postsynaptic Micro Domain between Slow- and Fast-Twitch Muscles in an Experimentally Induced Autoimmune Myasthenia Gravis (EAMG) Mouse Model
Source: Int J Mol Sci. 2022 Nov 30;23(23):15052. doi: 10.3390/ijms232315052 (PMC9738765; doi:10.3390/ijms232315052)
Supplement: Supplementary file 1 [file ijms-23-15052-s001.zip]

Archive with 1 entries (1 files):
- ijms-1997772-supplementary.pdf
